# Supplementary material for: Homogalacturonans and Hemicelluloses in the External Glands of Utricularia dichotoma Traps
Source: Int J Mol Sci. 2024 Dec 6;25(23):13124. doi: 10.3390/ijms252313124 (PMC11642213; doi:10.3390/ijms252313124)
Supplement: Supplementary file 1 [file ijms-25-13124-s001.zip]

Archive with 1 entries (1 files):
- ijms-3337935-supplementary.pdf
